# Supplementary material for: Establishment of a Humanized APL Model via the Transplantation of PML-RARA-Transduced Human Common Myeloid Progenitors into Immunodeficient Mice
Source: PLoS One. 2014 Nov 4;9(11):e111082. doi: 10.1371/journal.pone.0111082 (PMC4219701; doi:10.1371/journal.pone.0111082)
Supplement: Table S1 — The sequences of the PCR primers and probes. (XLSX) [file pone.0111082.s006.xlsx]

## Sheet: Table S1
Table S1. The sequences of the PCR primers and probes
Methods	Target	Forward/Reverse/Probe	Sequences
qualitative PCR	PML-RARA	Forward	5’-ATGGCTTCGACGAGTTCAAG-3’
		Reverse	5’-GGCTTGTAGATGCGGGGTAG-3’
	B2M	Forward	5’-AGCATTCGGGCCGAGATGTC-3’
		Reverse	5’-CCTCCATGATGCTGCTTACA-3’
quantitative PCR	PML-RARA	Forward−１	5’-TCTTCCTGCCCAACAGCAA-3’
		Forward−２	5’-CAGGGACCCTATTGACGTTGA-3’
		Forward−３	5’-CCGATGGCTTCGACGAGTT-3’
		Forward−４	5’-CCATCAAAGGCCCTTCCTATG-3’
		Forward−5	5’-GAAGGAGGCAAGGTTGGCTC-3’
		Reverse	5’-GCTTGTAGATGCGGGGTAGAG-3’
		Probe	5’FAM-TGGCGAGGGAGGGCTGGGCACT-TAMRA 3’
	GAPDH	Forward	5’-TGAAGGTCGGAGTCAACGG-3’
		Reverse	5’-AGAGTTAAAAGCAGCCCTGGTG-3’
		Probe	5’FAM-TTTGGTCGTATTGGGCGCCTGG-TAMRA 3’
LAM-PCR	MIGR1	LTR1.5	5’-CTCTCTGTTCCTAACCTTGAT-3’
		LTR3	5’-TCCATGCCTTGCAAAATGGC-3’
		LTR5	5’-AGCTAGCTTGCCAAACCTAC-3’
	Linker cassette	LC1	5’-GTACATATTGTCGTTAGAACGCGTAATACGACTCA-3’
		LC2	5’-CGTTAGAACGCGTAATACGACTCACTATAGGGAGA-3’
