# Supplementary material for: Establishment of a Humanized APL Model via the Transplantation of PML-RARA-Transduced Human Common Myeloid Progenitors into Immunodeficient Mice
Source: PLoS One. 2014 Nov 4;9(11):e111082. doi: 10.1371/journal.pone.0111082 (PMC4219701; doi:10.1371/journal.pone.0111082)
Supplement: Table S2 — KEGG pathway analysis with the gene sets aberrantly expressed in the induced APL. (XLSX) [file pone.0111082.s007.xlsx]

## Sheet: Table S2
Table S2. KEGG pathway analysis with the gene sets aberrantly expressed in the induced APL
	Terms in KEGG	No. of genes	P-value	Offcial names of the involved genes
Expressed in both normal CD34+ cells and induced APL cells, not in normal promyelocytes (1720 genes)	N-Glycan biosynthesis	10	0.0019	ALG2, ALG13, DDOST, DOLPP1, FUT8, MAN2A1, RPN2, STT3A, STT3B, UTP14C
	Spliceosome	18	0.002	DDX46, HNRNPA1, HNRNPC, LSM2, LSM5, NAA38, NCBP2, PPIE, PQBP1, SFRS6, SFRS13A, SNRPB2, SNRPC, SNRNP40, THOC2, THOC3, THOC4, TRA2B,
	Steroid biosynthesis	6	0.0031	CYP51A1, DHCR24, NSDHL, SC4MOL, SC5DL, TM7SF2
	Heparan sulfate biosynthesis	7	0.0046	B3GALT6, EXT2, EXTL2, HS3ST3B1, HS6ST1, XYLT1, XYLT2
	Pyrimidine metabolism	14	0.0059	AK3, CMPK1, DCTD, DHODH, ITPA, NME3, POLE3, POLR1C, POLR1D, POLR2H, POLR3D, POLR3GL, UCK2, UCKL1
	Gap junction	13	0.0091	GNAS, ADCY9, ITPR1, ITPR2, MAP2K5, NRAS, PLCB1, PDGFC, PRKX, PRKACB, TUBB2B, TUBB3, TUBB6
	GnRH signaling pathway	13	0.019	GNAS, ATF4, ADCY9, HBEGF, ITPR1, ITPR2, JUN, MMP2, MAP3K4 ,NRAS, PLCB1, PRKX, PRKACB
Repressed in induced APL cells in comparison to normal promyelocytes (427 genes)	Neurotrophin signaling pathway	8	0.0041	CALM1, IRAK3, MAPK7, MAP2K1, MAP3K5, PIK3CB, RPS6KA2, SORT1, YWHAH
	Glycolysis / Gluconeogenesis	6	0.0079	ALDH2, ALDH3B1, GPI, GAPDH, PGAM1, PKM2
	Pentose phosphate pathway	4	0.015	GPI, G6PD, H6PD, TKT
	Cell cycle	7	0.045	CDC14B, CCND3, CDKN2C,GADD45A, PLK1, SMC3, YWHAH
	Sphingolipid metabolism	4	0.047	ACER3, GBA, UGCG, PPAP2B
Expressed in induced APL cells, not in normal CD34+ cells, promyelocytes and mature neturophils (429 genes)	Pathway in cancer	12	0.023	AR, CDK6, CDKN1A, FGFR1, FZD2, HGF, LAMC1, PIAS2, PIAS3, STK36, SOS1, TRAF4
	MAPK signaling pathway	10	0.038	CACNB4, DUSP3, FGFR1, MAP2K5, MAP3K6, MRAS, RASGRP3, RRAS, RRAS2, SOS1
