# Supplementary material for: Establishment of a Humanized APL Model via the Transplantation of PML-RARA-Transduced Human Common Myeloid Progenitors into Immunodeficient Mice
Source: PLoS One. 2014 Nov 4;9(11):e111082. doi: 10.1371/journal.pone.0111082 (PMC4219701; doi:10.1371/journal.pone.0111082)
Supplement: Table S3 — The gene set apllied in Figure S5 (573 probes). (XLSX) [file pone.0111082.s008.xlsx]

## Sheet: Table S3
Table S3. The gene set apllied in Figure 5S (573 probes)
Probe Set ID	Gene Symbol	Entrez Gene	Gene Title
1431_at	CYP2E1	1571	cytochrome P450, family 2, subfamily E, polypeptide 1
200598_s_at	HSP90B1	7184	heat shock protein 90kDa beta (Grp94), member 1
200599_s_at	HSP90B1	7184	heat shock protein 90kDa beta (Grp94), member 1
200616_s_at	MLEC	9761	malectin
200771_at	LAMC1	3915	laminin, gamma 1 (formerly LAMB2)
200779_at	ATF4	468	activating transcription factor 4 (tax-responsive enhancer element B67)
200862_at	DHCR24	1718	24-dehydrocholesterol reductase
200892_s_at	TRA2B	6434	transformer 2 beta homolog (Drosophila)
200931_s_at	VCL	7414	vinculin
200953_s_at	CCND2	894	cyclin D2
200959_at	FUS	2521	fused in sarcoma
200967_at	PPIB	5479	peptidylprolyl isomerase B (cyclophilin B)
200968_s_at	PPIB	5479	peptidylprolyl isomerase B (cyclophilin B)
200983_x_at	CD59	966	CD59 molecule, complement regulatory protein
200986_at	SERPING1	710	serpin peptidase inhibitor, clade G (C1 inhibitor), member 1
201004_at	SSR4	6748	signal sequence receptor, delta (translocon-associated protein delta)
201005_at	CD9	928	CD9 molecule
201022_s_at	DSTN	11034	destrin (actin depolymerizing factor)
201028_s_at	CD99	4267	CD99 molecule
201029_s_at	CD99	4267	CD99 molecule
201069_at	MMP2	4313	matrix metallopeptidase 2 (gelatinase A, 72kDa gelatinase, 72kDa type IV collagenase)
201162_at	IGFBP7	3490	insulin-like growth factor binding protein 7
201163_s_at	IGFBP7	3490	insulin-like growth factor binding protein 7
201251_at	PKM2	5315	pyruvate kinase, muscle
201301_s_at	ANXA4	307	annexin A4
201347_x_at	GRHPR	9380	glyoxylate reductase/hydroxypyruvate reductase
201464_x_at	JUN	3725	jun proto-oncogene
201466_s_at	JUN	3725	jun proto-oncogene
201522_x_at	SNRPN /// SNURF	6638///8926	small nuclear ribonucleoprotein polypeptide N /// SNRPN upstream reading frame
201564_s_at	FSCN1	6624	fascin homolog 1, actin-bundling protein (Strongylocentrotus purpuratus)
201596_x_at	KRT18	3875	keratin 18
201623_s_at	DARS	1615	aspartyl-tRNA synthetase
201655_s_at	HSPG2	3339	heparan sulfate proteoglycan 2
201681_s_at	DLG5	9231	discs, large homolog 5 (Drosophila)
201825_s_at	SCCPDH	51097	saccharopine dehydrogenase (putative)
201848_s_at	BNIP3	664	BCL2/adenovirus E1B 19kDa interacting protein 3
201849_at	BNIP3	664	BCL2/adenovirus E1B 19kDa interacting protein 3
201858_s_at	SRGN	5552	serglycin
201876_at	PON2	5445	paraoxonase 2
201938_at	CDK2AP1	8099	cyclin-dependent kinase 2 associated protein 1
202007_at	NID1	4811	nidogen 1
202118_s_at	CPNE3	8895	copine III
202252_at	RAB13	5872	RAB13, member RAS oncogene family
202262_x_at	DDAH2	23564	dimethylarginine dimethylaminohydrolase 2
202275_at	G6PD	2539	glucose-6-phosphate dehydrogenase
202283_at	SERPINF1	5176	serpin peptidase inhibitor, clade F (alpha-2 antiplasmin, pigment epithelium derived factor), member 1
202365_at	UNC119B	84747	unc-119 homolog B (C. elegans)
202371_at	TCEAL4	79921	transcription elongation factor A (SII)-like 4
202397_at	NUTF2	10204	nuclear transport factor 2
202419_at	KDSR	2531	3-ketodihydrosphingosine reductase
202655_at	MANF	7873	mesencephalic astrocyte-derived neurotrophic factor
202718_at	IGFBP2	3485	insulin-like growth factor binding protein 2, 36kDa
202746_at	ITM2A	9452	integral membrane protein 2A
202747_s_at	ITM2A	9452	integral membrane protein 2A
202766_s_at	FBN1	2200	fibrillin 1
202771_at	FAM38A	9780	family with sequence similarity 38, member A
202976_s_at	RHOBTB3	22836	Rho-related BTB domain containing 3
202988_s_at	RGS1	5996	regulator of G-protein signaling 1
203035_s_at	PIAS3	10401	protein inhibitor of activated STAT, 3
203060_s_at	PAPSS2	9060	3'-phosphoadenosine 5'-phosphosulfate synthase 2
203148_s_at	TRIM14	9830	tripartite motif-containing 14
203164_at	SLC33A1	9197	solute carrier family 33 (acetyl-CoA transporter), member 1
203188_at	B3GNT1	11041	UDP-GlcNAc:betaGal beta-1,3-N-acetylglucosaminyltransferase 1
203245_s_at	NCRNA00094	266655	non-protein coding RNA 94
203313_s_at	TGIF1	7050	TGFB-induced factor homeobox 1
203323_at	CAV2	858	caveolin 2
203391_at	FKBP2	2286	FK506 binding protein 2, 13kDa
203484_at	SEC61G	23480	Sec61 gamma subunit
203507_at	CD68	968	CD68 molecule
203515_s_at	PMVK	10654	phosphomevalonate kinase
203538_at	CAMLG	819	calcium modulating ligand
203646_at	FDX1	2230	ferredoxin 1
203647_s_at	FDX1	2230	ferredoxin 1
203762_s_at	DYNC2LI1	51626	dynein, cytoplasmic 2, light intermediate chain 1
203787_at	SSBP2	23635	single-stranded DNA binding protein 2
203821_at	HBEGF	1839	heparin-binding EGF-like growth factor
203857_s_at	PDIA5	10954	protein disulfide isomerase family A, member 5
203874_s_at	SMARCA1	6594	SWI/SNF related, matrix associated, actin dependent regulator of chromatin, subfamily a, member 1
203920_at	NR1H3	10062	nuclear receptor subfamily 1, group H, member 3
204021_s_at	PURA	5813	purine-rich element binding protein A
204150_at	STAB1	23166	stabilin 1
204348_s_at	AK4	205	adenylate kinase 4
204363_at	F3	2152	coagulation factor III (thromboplastin, tissue factor)
204401_at	KCNN4	3783	potassium intermediate/small conductance calcium-activated channel, subfamily N, member 4
204548_at	STAR	6770	steroidogenic acute regulatory protein
204624_at	ATP7B	540	ATPase, Cu++ transporting, beta polypeptide
204745_x_at	MT1G	4495	metallothionein 1G
204798_at	MYB	4602	v-myb myeloblastosis viral oncogene homolog (avian)
204862_s_at	NME3	4832	non-metastatic cells 3, protein expressed in
204881_s_at	UGCG	7357	UDP-glucose ceramide glucosyltransferase
204899_s_at	SAP30	8819	Sin3A-associated protein, 30kDa
204900_x_at	SAP30	8819	Sin3A-associated protein, 30kDa
204906_at	RPS6KA2	6196	ribosomal protein S6 kinase, 90kDa, polypeptide 2
205020_s_at	ARL4A	10124	ADP-ribosylation factor-like 4A
205158_at	RNASE4	6038	ribonuclease, RNase A family, 4
205229_s_at	COCH	1690	coagulation factor C homolog, cochlin (Limulus polyphemus)
205232_s_at	PAFAH2	5051	platelet-activating factor acetylhydrolase 2, 40kDa
205328_at	CLDN10	9071	claudin 10
205349_at	GNA15	2769	guanine nucleotide binding protein (G protein), alpha 15 (Gq class)
205471_s_at	DACH1	1602	dachshund homolog 1 (Drosophila)
205571_at	LIPT1	51601	lipoyltransferase 1
205618_at	PRRG1	5638	proline rich Gla (G-carboxyglutamic acid) 1
205624_at	CPA3	1359	carboxypeptidase A3 (mast cell)
205775_at	FAM50B	26240	family with sequence similarity 50, member B
206042_x_at	SNRPN /// SNURF	6638///8926	small nuclear ribonucleoprotein polypeptide N /// SNRPN upstream reading frame
206067_s_at	WT1	7490	Wilms tumor 1
206314_at	ZNF167	55888	zinc finger protein 167
206580_s_at	EFEMP2	30008	EGF-containing fibulin-like extracellular matrix protein 2
206761_at	CD96	10225	CD96 molecule
206960_at	LPAR4	2846	lysophosphatidic acid receptor 4
207076_s_at	ASS1	445	argininosuccinate synthase 1
207341_at	PRTN3	5657	proteinase 3
207507_s_at	ATP5G3	518	ATP synthase, H+ transporting, mitochondrial Fo complex, subunit C3 (subunit 9)
207668_x_at	PDIA6	10130	protein disulfide isomerase family A, member 6
207992_s_at	AMPD3	272	adenosine monophosphate deaminase 3
207996_s_at	C18orf1	753	chromosome 18 open reading frame 1
208022_s_at	CDC14B	8555	CDC14 cell division cycle 14 homolog B (S. cerevisiae)
208024_s_at	DGCR6 /// DGCR6L	8214///85359	DiGeorge syndrome critical region gene 6 /// DiGeorge syndrome critical region gene 6-like
208095_s_at	SRP72	6731	signal recognition particle 72kDa
208308_s_at	GPI	2821	glucose-6-phosphate isomerase
208319_s_at	RBM3	5935	RNA binding motif (RNP1, RRM) protein 3
208470_s_at	HP /// HPR	3240///3250	haptoglobin /// haptoglobin-related protein
208581_x_at	MT1X	4501	metallothionein 1X
208612_at	PDIA3	2923	protein disulfide isomerase family A, member 3
208638_at	PDIA6	10130	protein disulfide isomerase family A, member 6
208639_x_at	PDIA6	10130	protein disulfide isomerase family A, member 6
208658_at	PDIA4	9601	protein disulfide isomerase family A, member 4
208674_x_at	DDOST	1650	dolichyl-diphosphooligosaccharide--protein glycosyltransferase
208675_s_at	DDOST	1650	dolichyl-diphosphooligosaccharide--protein glycosyltransferase
208682_s_at	MAGED2	10916	melanoma antigen family D, 2
208689_s_at	RPN2	6185	ribophorin II
208771_s_at	LTA4H	4048	leukotriene A4 hydrolase
208791_at	CLU	1191	clusterin
208792_s_at	CLU	1191	clusterin
208798_x_at	GOLGA8A	23015	golgin A8 family, member A
208816_x_at	ANXA2P2	304	annexin A2 pseudogene 2
208817_at	COMT	1312	catechol-O-methyltransferase
208828_at	POLE3	54107	polymerase (DNA directed), epsilon 3 (p17 subunit)
208837_at	TMED3	23423	transmembrane emp24 protein transport domain containing 3
208858_s_at	ESYT1	23344	extended synaptotagmin-like protein 1
208886_at	H1F0	3005	H1 histone family, member 0
208906_at	BSCL2	26580	Berardinelli-Seip congenital lipodystrophy 2 (seipin)
208949_s_at	LGALS3	3958	lectin, galactoside-binding, soluble, 3
209098_s_at	JAG1	182	jagged 1
209191_at	TUBB6	84617	tubulin, beta 6
209196_at	WDR46	9277	WD repeat domain 46
209258_s_at	SMC3	9126	structural maintenance of chromosomes 3
209267_s_at	SLC39A8	64116	solute carrier family 39 (zinc transporter), member 8
209340_at	UAP1	6675	UDP-N-acteylglucosamine pyrophosphorylase 1
209372_x_at	TUBB2A /// TUBB2B	347733///7280	tubulin, beta 2A /// tubulin, beta 2B
209409_at	GRB10	2887	growth factor receptor-bound protein 10
209515_s_at	RAB27A	5873	RAB27A, member RAS oncogene family
209522_s_at	CRAT	1384	carnitine O-acetyltransferase
209531_at	GSTZ1	2954	glutathione transferase zeta 1
209577_at	PCYT2	5833	phosphate cytidylyltransferase 2, ethanolamine
209790_s_at	CASP6	839	caspase 6, apoptosis-related cysteine peptidase
209796_s_at	CNPY2	10330	canopy 2 homolog (zebrafish)
209797_at	CNPY2	10330	canopy 2 homolog (zebrafish)
209960_at	HGF	3082	hepatocyte growth factor (hepapoietin A; scatter factor)
209961_s_at	HGF	3082	hepatocyte growth factor (hepapoietin A; scatter factor)
209975_at	CYP2E1	1571	cytochrome P450, family 2, subfamily E, polypeptide 1
209982_s_at	NRXN2	9379	neurexin 2
210006_at	ABHD14A	25864	abhydrolase domain containing 14A
210116_at	SH2D1A	4068	SH2 domain containing 1A
210130_s_at	TM7SF2	7108	transmembrane 7 superfamily member 2
210220_at	FZD2	2535	frizzled homolog 2 (Drosophila)
210589_s_at	GBAP1	2630	glucosidase, beta, acid pseudogene 1
210695_s_at	WWOX	51741	WW domain containing oxidoreductase
210755_at	HGF	3082	hepatocyte growth factor (hepapoietin A; scatter factor)
210811_s_at	DDX49	54555	DEAD (Asp-Glu-Ala-Asp) box polypeptide 49
210829_s_at	SSBP2	23635	single-stranded DNA binding protein 2
210830_s_at	PON2	5445	paraoxonase 2
210997_at	HGF	3082	hepatocyte growth factor (hepapoietin A; scatter factor)
210998_s_at	HGF	3082	hepatocyte growth factor (hepapoietin A; scatter factor)
211048_s_at	PDIA4	9601	protein disulfide isomerase family A, member 4
211110_s_at	AR	367	androgen receptor
211464_x_at	CASP6	839	caspase 6, apoptosis-related cysteine peptidase
211563_s_at	C19orf2	8725	chromosome 19 open reading frame 2
211621_at	AR	367	androgen receptor
211709_s_at	CLEC11A	6320	C-type lectin domain family 11, member A
211743_s_at	PRG2	5553	proteoglycan 2, bone marrow (natural killer cell activator, eosinophil granule major basic protein)
211747_s_at	LSM5	23658	LSM5 homolog, U6 small nuclear RNA associated (S. cerevisiae)
211748_x_at	PTGDS	5730	prostaglandin D2 synthase 21kDa (brain)
211936_at	HSPA5	3309	heat shock 70kDa protein 5 (glucose-regulated protein, 78kDa)
211941_s_at	PEBP1	5037	phosphatidylethanolamine binding protein 1
211973_at	LOC100507620	100507620	hypothetical LOC100507620
212012_at	PXDN	7837	peroxidasin homolog (Drosophila)
212013_at	PXDN	7837	peroxidasin homolog (Drosophila)
212097_at	CAV1	857	caveolin 1, caveolae protein, 22kDa
212216_at	PREPL	9581	prolyl endopeptidase-like
212226_s_at	PPAP2B	8613	phosphatidic acid phosphatase type 2B
212451_at	SECISBP2L	9728	SECIS binding protein 2-like
212462_at	MYST4	23522	MYST histone acetyltransferase (monocytic leukemia) 4
212463_at	CD59	966	CD59 molecule, complement regulatory protein
212589_at	RRAS2	22800	related RAS viral (r-ras) oncogene homolog 2
212594_at	PDCD4	27250	programmed cell death 4 (neoplastic transformation inhibitor)
212684_at	ZNF3	7551	zinc finger protein 3
212776_s_at	OBSL1	23363	obscurin-like 1
212792_at	DPY19L1	23333	dpy-19-like 1 (C. elegans)
212912_at	RPS6KA2	6196	ribosomal protein S6 kinase, 90kDa, polypeptide 2
212927_at	SMC5	23137	structural maintenance of chromosomes 5
212953_x_at	CALR	811	calreticulin
213125_at	OLFML2B	25903	olfactomedin-like 2B
213156_at
213182_x_at	CDKN1C	1028	cyclin-dependent kinase inhibitor 1C (p57, Kip2)
213183_s_at	CDKN1C	1028	Cyclin-dependent kinase inhibitor 1C (p57, Kip2)
213211_s_at	TAF6L	10629	TAF6-like RNA polymerase II, p300/CBP-associated factor (PCAF)-associated factor, 65kDa
213256_at	MARCH3	115123	membrane-associated ring finger (C3HC4) 3
213281_at	JUN	3725	Jun oncogene
213358_at	KIAA0802	23255	KIAA0802
213397_x_at	RNASE4	6038	ribonuclease, RNase A family, 4
213399_x_at	RPN2	6185	ribophorin II
213437_at	RUFY3	22902	RUN and FYVE domain containing 3
213455_at	FAM114A1	92689	family with sequence similarity 114, member A1
213479_at	NPTX2	4885	neuronal pentraxin II
213491_x_at	RPN2	6185	ribophorin II
213556_at	LOC390940	390940	hypothetical protein LOC390940
213605_s_at
213747_at
213779_at	EMID1	129080	EMI domain containing 1
213910_at	IGFBP7	3490	insulin-like growth factor binding protein 7
214203_s_at	PRODH	5625	proline dehydrogenase (oxidase) 1
214315_x_at	CALR	811	calreticulin
214398_s_at	IKBKE	9641	inhibitor of kappa light polypeptide gene enhancer in B-cells, kinase epsilon
214450_at	CTSW	1521	cathepsin W
214682_at	LOC399491	399491	GPS, PLAT and transmembrane domain-containing protein
214749_s_at	ARMCX6	54470	armadillo repeat containing, X-linked 6
214830_at	SLC38A6	145389	solute carrier family 38, member 6
214909_s_at	DDAH2	23564	dimethylarginine dimethylaminohydrolase 2
214929_s_at	KIAA1109	84162	KIAA1109
215102_at	DPY19L1P1	100129460	dpy-19-like 1 pseudogene 1 (C. elegans)
215152_at	MYB	4602	v-myb myeloblastosis viral oncogene homolog (avian)
215501_s_at	DUSP10	11221	dual specificity phosphatase 10
215641_at	SEC24D	9871	SEC24 family, member D (S. cerevisiae)
215767_at	ZNF804A	91752	zinc finger protein 804A
216032_s_at	ERGIC3	51614	ERGIC and golgi 3
216308_x_at	GRHPR	9380	glyoxylate reductase/hydroxypyruvate reductase
216449_x_at	HSP90B1	7184	heat shock protein 90kDa beta (Grp94), member 1
216483_s_at	C19orf10	56005	chromosome 19 open reading frame 10
216640_s_at	PDIA6	10130	protein disulfide isomerase family A, member 6
216894_x_at	CDKN1C	1028	cyclin-dependent kinase inhibitor 1C (p57, Kip2)
217127_at	CTH	1491	cystathionase (cystathionine gamma-lyase)
217165_x_at	MT1F	4494	metallothionein 1F
217184_s_at	LTK	4058	leukocyte receptor tyrosine kinase
217188_s_at	C14orf1	11161	chromosome 14 open reading frame 1
217653_x_at
217667_at	LOC729799	729799	SEC14-like 1 pseudogene
217775_s_at	RDH11	51109	retinol dehydrogenase 11 (all-trans/9-cis/11-cis)
217788_s_at	GALNT2	2590	UDP-N-acetyl-alpha-D-galactosamine:polypeptide N-acetylgalactosaminyltransferase 2 (GalNAc-T2)
217849_s_at	CDC42BPB	9578	CDC42 binding protein kinase beta (DMPK-like)
217870_s_at	CMPK1	51727	cytidine monophosphate (UMP-CMP) kinase 1, cytosolic
217957_at	C16orf80	29105	chromosome 16 open reading frame 80
217974_at	TM7SF3	51768	transmembrane 7 superfamily member 3
218101_s_at	NDUFC2	4718	NADH dehydrogenase (ubiquinone) 1, subcomplex unknown, 2, 14.5kDa
218147_s_at	GLT8D1	55830	glycosyltransferase 8 domain containing 1
218358_at	CRELD2	79174	cysteine-rich with EGF-like domains 2
218476_at	POMT1	10585	protein-O-mannosyltransferase 1
218532_s_at	FAM134B	54463	family with sequence similarity 134, member B
218587_s_at	POGLUT1	56983	protein O-glucosyltransferase 1
218680_x_at	C15orf63 /// SERF2	10169///25764	chromosome 15 open reading frame 63 /// small EDRK-rich factor 2
218681_s_at	SDF2L1	23753	stromal cell-derived factor 2-like 1
218709_s_at	IFT52	51098	intraflagellar transport 52 homolog (Chlamydomonas)
218792_s_at	BSPRY	54836	B-box and SPRY domain containing
218954_s_at	BRF2	55290	BRF2, subunit of RNA polymerase III transcription initiation factor, BRF1-like
219027_s_at	MYO9A	4649	myosin IXA
219077_s_at	WWOX	51741	WW domain containing oxidoreductase
219090_at	SLC24A3	57419	solute carrier family 24 (sodium/potassium/calcium exchanger), member 3
219151_s_at	RABL2A /// RABL2B	11158///11159	RAB, member of RAS oncogene family-like 2A /// RAB, member of RAS oncogene family-like 2B
219166_at	C14orf104	55172	chromosome 14 open reading frame 104
219218_at	BAHCC1	57597	BAH domain and coiled-coil containing 1
219251_s_at	WDR60	55112	WD repeat domain 60
219281_at	MSRA	4482	methionine sulfoxide reductase A
219329_s_at	C2orf28	51374	chromosome 2 open reading frame 28
219485_s_at	PSMD10	5716	proteasome (prosome, macropain) 26S subunit, non-ATPase, 10
219505_at	CECR1	51816	cat eye syndrome chromosome region, candidate 1
219534_x_at	CDKN1C	1028	cyclin-dependent kinase inhibitor 1C (p57, Kip2)
219563_at	C14orf139	79686	chromosome 14 open reading frame 139
219709_x_at	FAM173A	65990	family with sequence similarity 173, member A
220030_at	STYK1	55359	serine/threonine/tyrosine kinase 1
220059_at	STAP1	26228	signal transducing adaptor family member 1
220570_at	RETN	56729	resistin
220755_s_at	C6orf48	50854	chromosome 6 open reading frame 48
221004_s_at	ITM2C	81618	integral membrane protein 2C
221081_s_at	DENND2D	79961	DENN/MADD domain containing 2D
221185_s_at	IQCG	84223	IQ motif containing G
221188_s_at	CIDEB	27141	cell death-inducing DFFA-like effector b
221290_s_at	MUM1	84939	melanoma associated antigen (mutated) 1
221531_at	WDR61	80349	WD repeat domain 61
221745_at	DCAF7	10238	DDB1 and CUL4 associated factor 7
221765_at	UGCG	7357	UDP-glucose ceramide glucosyltransferase
221869_at	ZNF512B	57473	zinc finger protein 512B
221879_at	CALML4	91860	calmodulin-like 4
221939_at	YIPF2	78992	Yip1 domain family, member 2
222014_x_at	MTO1	25821	mitochondrial translation optimization 1 homolog (S. cerevisiae)
222206_s_at	NCLN	56926	nicalin
31874_at	GAS2L1	10634	growth arrest-specific 2 like 1
37408_at	MRC2	9902	mannose receptor, C type 2
38037_at	HBEGF	1839	heparin-binding EGF-like growth factor
38487_at	STAB1	23166	stabilin 1
43427_at	ACACB	32	acetyl-CoA carboxylase beta
46665_at	SEMA4C	54910	sema domain, immunoglobulin domain (Ig), transmembrane domain (TM) and short cytoplasmic domain, (semaphorin) 4C
49452_at	ACACB	32	acetyl-CoA carboxylase beta
65588_at	LOC388796	388796	hypothetical LOC388796
222444_at	ARMCX3	51566	armadillo repeat containing, X-linked 3
222457_s_at	LIMA1	51474	LIM domain and actin binding 1
222477_s_at	TM7SF3	51768	transmembrane 7 superfamily member 3
222664_at	KCTD15	79047	potassium channel tetramerisation domain containing 15
222668_at	KCTD15	79047	potassium channel tetramerisation domain containing 15
222669_s_at	SBDS /// SBDSP1	155370///51119	Shwachman-Bodian-Diamond syndrome /// Shwachman-Bodian-Diamond syndrome pseudogene 1
222728_s_at	TAF1D	79101	TATA box binding protein (TBP)-associated factor, RNA polymerase I, D, 41kDa
222746_s_at	BSPRY	54836	B-box and SPRY domain containing
222909_s_at	BAG4	9530	BCL2-associated athanogene 4
222987_s_at	TMEM9	252839	transmembrane protein 9
222988_s_at	TMEM9	252839	transmembrane protein 9
223001_at	OSTC	58505	oligosaccharyltransferase complex subunit
223041_at	CD99L2	83692	CD99 molecule-like 2
223054_at	DNAJB11	51726	DnaJ (Hsp40) homolog, subfamily B, member 11
223071_at	IER3IP1	51124	immediate early response 3 interacting protein 1
223075_s_at	AIF1L	83543	allograft inflammatory factor 1-like
223253_at	EPDR1	54749	ependymin related protein 1 (zebrafish)
223312_at	C2orf7	84279	chromosome 2 open reading frame 7
223318_s_at	ALKBH7	84266	alkB, alkylation repair homolog 7 (E. coli)
223360_at	C21orf56	84221	chromosome 21 open reading frame 56
223464_at	OSBPL5	114879	oxysterol binding protein-like 5
223476_s_at	C12orf65	91574	chromosome 12 open reading frame 65
223513_at	CENPJ	55835	centromere protein J
223546_x_at	LUC7L	55692	LUC7-like (S. cerevisiae)
223616_at	ZNF649	65251	zinc finger protein 649
223703_at	C10orf11	83938	chromosome 10 open reading frame 11
223712_at	PCBD2	84105	pterin-4 alpha-carbinolamine dehydratase/dimerization cofactor of hepatocyte nuclear factor 1 alpha (TCF1) 2
223774_at	SNHG12	85028	small nucleolar RNA host gene 12 (non-protein coding)
223917_s_at	SLC39A3	29985	solute carrier family 39 (zinc transporter), member 3
224002_s_at	FKBP7	51661	FK506 binding protein 7
224391_s_at	SIAE	54414	sialic acid acetylesterase
224430_s_at	MTO1	25821	mitochondrial translation optimization 1 homolog (S. cerevisiae)
224535_s_at	MRP63	78988	mitochondrial ribosomal protein 63
224628_at	ERLEC1	27248	endoplasmic reticulum lectin 1
224719_s_at	C12orf57	113246	chromosome 12 open reading frame 57
224814_at	DPP7	29952	dipeptidyl-peptidase 7
224839_s_at	GPT2	84706	glutamic pyruvate transaminase (alanine aminotransferase) 2
224899_s_at	MAGT1	84061	magnesium transporter 1
224912_at	TTC7A	57217	tetratricopeptide repeat domain 7A
224918_x_at	MGST1	4257	microsomal glutathione S-transferase 1
224959_at	SLC26A2	1836	solute carrier family 26 (sulfate transporter), member 2
225060_at	LRP11	84918	low density lipoprotein receptor-related protein 11
225105_at	C12orf75	387882	chromosome 12 open reading frame 75
225115_at	HIPK2	28996	homeodomain interacting protein kinase 2
225150_s_at	RTKN	6242	rhotekin
225185_at	MRAS	22808	muscle RAS oncogene homolog
225202_at	RHOBTB3	22836	Rho-related BTB domain containing 3
225220_at	SNHG8	100093630	small nucleolar RNA host gene 8 (non-protein coding)
225274_at	PCYOX1	51449	prenylcysteine oxidase 1
225288_at	COL27A1	85301	collagen, type XXVII, alpha 1
225305_at	SLC25A29	123096	solute carrier family 25, member 29
225342_at	AK4	205	adenylate kinase 4
225424_at	GPAM	57678	glycerol-3-phosphate acyltransferase, mitochondrial
225534_at	C8orf40	114926	chromosome 8 open reading frame 40
225583_at	UXS1	80146	UDP-glucuronate decarboxylase 1
225588_s_at	TMEM129	92305	transmembrane protein 129
225601_at	HMGB3	3149	high-mobility group box 3
225615_at	IFFO2	126917	intermediate filament family orphan 2
225703_at	FBRSL1	57666	fibrosin-like 1
225743_at	RPUSD3	285367	RNA pseudouridylate synthase domain containing 3
225748_at	LTV1	84946	LTV1 homolog (S. cerevisiae)
225764_at	ETV6	2120	ets variant 6
225782_at	MSRB3	253827	methionine sulfoxide reductase B3
225816_at	PHF17	79960	PHD finger protein 17
225841_at	C1orf59	113802	chromosome 1 open reading frame 59
225879_at	TSEN54	283989	tRNA splicing endonuclease 54 homolog (S. cerevisiae)
225962_at	ZNRF1	84937	zinc and ring finger 1
226056_at	ARHGAP31	57514	Rho GTPase activating protein 31
226120_at	TTC8	123016	tetratricopeptide repeat domain 8
226123_at	CHD7	55636	chromodomain helicase DNA binding protein 7
226125_at	LOC100288152	100288152	hypothetical LOC100288152
226192_at	AR	367	androgen receptor
226196_s_at	C14orf179	112752	chromosome 14 open reading frame 179
226197_at	AR	367	androgen receptor
226246_at	KCTD1	284252	potassium channel tetramerisation domain containing 1
226272_at	RCAN3	11123	RCAN family member 3
226282_at	PTPN14	5784	protein tyrosine phosphatase, non-receptor type 14
226311_at	ADAMTS2	9509	ADAM metallopeptidase with thrombospondin type 1 motif, 2
226319_s_at	THOC4	10189	THO complex 4
226388_at	TCEA3	6920	transcription elongation factor A (SII), 3
226423_at	PAQR8	85315	progestin and adipoQ receptor family member VIII
226435_at	PAPLN	89932	papilin, proteoglycan-like sulfated glycoprotein
226438_at	SNTB1	6641	syntrophin, beta 1 (dystrophin-associated protein A1, 59kDa, basic component 1)
226448_at	FAM89A	375061	family with sequence similarity 89, member A
226546_at	LOC100506844	100506844	hypothetical LOC100506844
226572_at	SOCS7	30837	suppressor of cytokine signaling 7
226602_s_at	BCR	613	breakpoint cluster region
226638_at	ARHGAP23	57636	Rho GTPase activating protein 23
226750_at	LARP1B	55132	La ribonucleoprotein domain family, member 1B
226767_s_at	FAHD1	81889	fumarylacetoacetate hydrolase domain containing 1
226790_at	MORN2	729967	MORN repeat containing 2
226811_at	FAM46C	54855	family with sequence similarity 46, member C
226876_at	FAM101B	359845	family with sequence similarity 101, member B
227033_at	PDIA3	2923	protein disulfide isomerase family A, member 3
227083_at	B3GALTL	145173	beta 1,3-galactosyltransferase-like
227092_at	LOC100507448	100507448	hypothetical LOC100507448
227117_at
227145_at	LOXL4	84171	lysyl oxidase-like 4
227177_at	CORO2A	7464	coronin, actin binding protein, 2A
227259_at	CD47	961	CD47 molecule
227326_at	MXRA7	439921	matrix-remodelling associated 7
227361_at	HS3ST3B1	9953	heparan sulfate (glucosamine) 3-O-sulfotransferase 3B1
227416_s_at	ZCRB1	85437	zinc finger CCHC-type and RNA binding motif 1
227444_at	ARMCX4	100131755	armadillo repeat containing, X-linked 4
227534_at	C9orf21	195827	chromosome 9 open reading frame 21
227680_at	ZNF326	284695	zinc finger protein 326
227687_at	HYLS1	219844	hydrolethalus syndrome 1
227740_at	UHMK1	127933	U2AF homology motif (UHM) kinase 1
227837_at	LOC729570	729570	hypothetical LOC729570
227878_s_at	ALKBH7	84266	alkB, alkylation repair homolog 7 (E. coli)
227908_at	TBC1D24	57465	TBC1 domain family, member 24
227917_at	FAM85A	619423	family with sequence similarity 85, member A
227940_at	LOC339803	339803	hypothetical LOC339803
227941_at	LOC339803	339803	hypothetical LOC339803
227963_at
227976_at	LOC644538	644538	hypothetical protein LOC644538
228042_at	ADPRH	141	ADP-ribosylarginine hydrolase
228054_at	TMEM44	93109	transmembrane protein 44
228058_at	ZG16B	124220	zymogen granule protein 16 homolog B (rat)
228150_at	SEC16B	89866	SEC16 homolog B (S. cerevisiae)
228245_s_at	LOC100509231 /// LOC100509288 /// OVOS2	100509231///100509288///144203	ovostatin homolog 2-like /// ovostatin homolog 2-like /// ovostatin 2
228275_at
228290_at	PLK1S1	55857	Polo-like kinase 1 substrate 1
228293_at	DEPDC7	91614	DEP domain containing 7
228370_at	LOC100506948	100506948	hypothetical LOC100506948
228384_s_at	PYROXD2	84795	pyridine nucleotide-disulphide oxidoreductase domain 2
228424_at	NAALADL1	10004	N-acetylated alpha-linked acidic dipeptidase-like 1
228512_at	PTCD3	55037	Pentatricopeptide repeat domain 3
228570_at	BTBD11	121551	BTB (POZ) domain containing 11
228580_at	HTRA3	94031	HtrA serine peptidase 3
228654_at	SPIN4	139886	spindlin family, member 4
228826_at
228828_at
229050_s_at	SNHG7	84973	small nucleolar RNA host gene 7 (non-protein coding)
229063_s_at	CCDC107	203260	coiled-coil domain containing 107
229064_s_at	RCAN3	11123	RCAN family member 3
229119_s_at	ZSWIM7	125150	zinc finger, SWIM-type containing 7
229151_at	SLC14A1	6563	solute carrier family 14 (urea transporter), member 1 (Kidd blood group)
229156_s_at	LOC100505483	100505483	hypothetical LOC100505483
229312_s_at	GKAP1	80318	G kinase anchoring protein 1
229410_at	SLC35E1	79939	solute carrier family 35, member E1
229628_s_at	C9orf174 /// LOC57653	100499483///57653	chromosome 9 open reading frame 174 /// LOC100499484-C9orf174 read-through transcript
229686_at	P2RY8	286530	purinergic receptor P2Y, G-protein coupled, 8
229693_at	TMEM220	388335	transmembrane protein 220
229819_at	A1BG	1	alpha-1-B glycoprotein
229838_at	NUCB2	4925	nucleobindin 2
229958_at	CLN8	2055	ceroid-lipofuscinosis, neuronal 8 (epilepsy, progressive with mental retardation)
230027_s_at	MRPL43	84545	mitochondrial ribosomal protein L43
230161_at
230179_at	LOC285812	285812	hypothetical protein LOC285812
230180_at
230266_at	RAB7B	338382	RAB7B, member RAS oncogene family
230454_at	ICA1L	130026	islet cell autoantigen 1,69kDa-like
230541_at	LOC149134	149134	hypothetical LOC149134
230648_at	LOC283663	283663	hypothetical LOC283663
230680_at	SLITRK4	139065	SLIT and NTRK-like family, member 4
230708_at	PRICKLE1	144165	prickle homolog 1 (Drosophila)
230815_at	LOC389765	389765	kinesin family member 27 pseudogene
230906_at	GALNT10	55568	UDP-N-acetyl-alpha-D-galactosamine:polypeptide N-acetylgalactosaminyltransferase 10 (GalNAc-T10)
231118_at	ANKRD35	148741	ankyrin repeat domain 35
231175_at	BEND6	221336	BEN domain containing 6
231323_at	PSMB2	5690	proteasome (prosome, macropain) subunit, beta type, 2
231736_x_at	MGST1	4257	microsomal glutathione S-transferase 1
232064_at	FER	2241	fer (fps/fes related) tyrosine kinase
232232_s_at	SLC22A16	85413	solute carrier family 22 (organic cation/carnitine transporter), member 16
232233_at	SLC22A16	85413	solute carrier family 22 (organic cation/carnitine transporter), member 16
232234_at	SLA2	84174	Src-like-adaptor 2
232440_at	ZDHHC13	54503	Zinc finger, DHHC-type containing 13
232544_at
232927_at
233271_at
233297_s_at	C13orf38	728591	chromosome 13 open reading frame 38
233665_x_at	MTO1	25821	mitochondrial translation optimization 1 homolog (S. cerevisiae)
234192_s_at	GKAP1	80318	G kinase anchoring protein 1
234247_at
234972_at	ARL16	339231	ADP-ribosylation factor-like 16
235014_at	LOC147727	147727	hypothetical LOC147727
235058_at
235207_at	LOC100506761	100506761	hypothetical LOC100506761
235266_at	ATAD2	29028	ATPase family, AAA domain containing 2
235434_at
235779_at	LOC284408	284408	hypothetical LOC284408
235816_s_at	RGL4	266747	ral guanine nucleotide dissociation stimulator-like 4
235900_at	SPNS3	201305	spinster homolog 3 (Drosophila)
235957_at	GRIP1	23426	glutamate receptor interacting protein 1
236609_at	PMS1	5378	PMS1 postmeiotic segregation increased 1 (S. cerevisiae)
236742_at
236764_at
236798_at
237001_at
237483_at
238010_at	C1orf174	339448	chromosome 1 open reading frame 174
238021_s_at	CRNDE	643911	colorectal neoplasia differentially expressed (non-protein coding)
238022_at	CRNDE	643911	colorectal neoplasia differentially expressed (non-protein coding)
238057_at	USP45	85015	ubiquitin specific peptidase 45
238096_at	LOC284023	284023	hypothetical LOC284023
238129_s_at
238243_at
238365_s_at	C1orf228	339541	chromosome 1 open reading frame 228
238735_at
238784_at	DPY19L2	283417	dpy-19-like 2 (C. elegans)
239008_at	NCRNA00182	100302692	Non-protein coding RNA 182
239151_at	LOC399753	399753	hypothetical LOC399753
239647_at	CHST13	166012	carbohydrate (chondroitin 4) sulfotransferase 13
239675_at	LOC283143	283143	hypothetical LOC283143
239682_at
239744_at
239828_at	AKD1	221264	adenylate kinase domain containing 1
240105_at
240230_s_at	LOC642826	642826	hypothetical LOC642826
240843_at
242279_at
242520_s_at	C1orf228	339541	chromosome 1 open reading frame 228
242803_at
242916_at	CEP110	11064	centrosomal protein 110kDa
242968_at
243428_at	KCNQ1OT1	10984	KCNQ1 overlapping transcript 1 (non-protein coding)
243454_at
243491_at
243730_at
243739_at
243871_at
243937_x_at	AGAP10 /// AGAP4 /// AGAP9 /// BMS1P1 /// BMS1P5 /// LOC399753	119016///399753///399761///642517///728053///728127	ArfGAP with GTPase domain, ankyrin repeat and PH domain 10 /// ArfGAP with GTPase domain, ankyrin repeat and PH domain 4 /// ArfGAP with GTPase domain, ankyrin repeat and PH domain 9 /// BMS1 pseudogene 1 /// BMS1 pseudogene 5 /// hypothetical LOC399753
244464_at
244623_at	KCNQ5	56479	potassium voltage-gated channel, KQT-like subfamily, member 5
244650_at	FAM105A	54491	family with sequence similarity 105, member A
244716_x_at	TMIGD2	126259	transmembrane and immunoglobulin domain containing 2
1552277_a_at	C9orf30	91283	chromosome 9 open reading frame 30
1553183_at	UMODL1	89766	uromodulin-like 1
1553286_at	ZNF555	148254	zinc finger protein 555
1553436_at	MUC19	283463	mucin 19, oligomeric
1553605_a_at	ABCA13	154664	ATP-binding cassette, sub-family A (ABC1), member 13
1553726_s_at	C6orf170	221322	chromosome 6 open reading frame 170
1554280_a_at	C9orf43	257169	chromosome 9 open reading frame 43
1554464_a_at	CRTAP	10491	cartilage associated protein
1554487_a_at	ATF6B	1388	activating transcription factor 6 beta
1554770_x_at	ZNF785	146540	zinc finger protein 785
1555120_at	CD96	10225	CD96 molecule
1555125_at	GCFC1	94104	GC-rich sequence DNA-binding factor 1
1555274_a_at	EPT1	85465	ethanolaminephosphotransferase 1 (CDP-ethanolamine-specific)
1556126_s_at	GPATCH2	55105	G patch domain containing 2
1556352_at
1556828_at
1557053_s_at	UBE2G2	7327	ubiquitin-conjugating enzyme E2G 2 (UBC7 homolog, yeast)
1557137_at	TMEM17	200728	transmembrane protein 17
1557347_at	MCPH1	79648	microcephalin 1
1557432_at	RASAL2	9462	RAS protein activator like 2
1557534_at	LOC339862	339862	hypothetical LOC339862
1566761_a_at	FLJ34208	401106	hypothetical LOC401106
1557632_at
1557733_a_at
1558148_x_at	FLJ90757	440465	hypothetical LOC440465
1559276_at	LOC728606	728606	hypothetical LOC728606
1560007_at	LOC645984	645984	hypothetical LOC645984
1560048_at
1560741_at	SNRPN	6638	small nuclear ribonucleoprotein polypeptide N
1561130_at	C12orf51	283450	chromosome 12 open reading frame 51
1561488_at
1562270_at	ARHGEF7	8874	Rho guanine nucleotide exchange factor (GEF) 7
1562745_at
1563858_at
1565162_s_at	MGST1	4257	microsomal glutathione S-transferase 1
1566482_at
1568597_at	LOC646762	646762	hypothetical LOC646762
1568658_at	C2orf74	339804	chromosome 2 open reading frame 74
1568838_at	NCRNA00286A /// NCRNA00286B	100128260///100132169	non-protein coding RNA 286A /// non-protein coding RNA 286B
1568883_at
1569601_at
1570153_at	C13orf38	728591	chromosome 13 open reading frame 38
1570166_a_at
