# Supplementary material for: Establishment of a Humanized APL Model via the Transplantation of PML-RARA-Transduced Human Common Myeloid Progenitors into Immunodeficient Mice
Source: PLoS One. 2014 Nov 4;9(11):e111082. doi: 10.1371/journal.pone.0111082 (PMC4219701; doi:10.1371/journal.pone.0111082)
Supplement: Table S4 — The integration sites of PML-RARA in the induced APL cells. (XLSX) [file pone.0111082.s009.xlsx]

## Sheet: Table S4
Table S4. The integration sites of PML-RARA in the induced APL cells
mouse #	*No. of leukemia clones	integration site of PML-RARA
		disrupting the genes		outside of exon / inton
		No. of clones	Gene names (position)
1	4	2	PLA2G4A (intron), MTOR (intorn)	2
2	2	1	ADAM10 (intron)	1
3	2	1	UPF2 (intron)	1
4	1	1	FSTL1 (intron)	0
5	2	0	not applicable	2
6	1	1	AGPAT4 (intron)	0
7	4	2	LPIN1 (intron), C14orf93 (intron)	2
8	3	2	SMAP1 (intron), PDLIM1 (intron)	1
9	1	0	not applicable	1
10	5	3	UBE2D3 (intron), PARP8 (exon), DHFRL1 (intron)	2
* evaluated by LAM-PCR
